# Supplementary material for: Dynamic Compression of Chondrocyte-Agarose Constructs Reveals New Candidate Mechanosensitive Genes
Source: PLoS One. 2012 May 17;7(5):e36964. doi: 10.1371/journal.pone.0036964 (PMC3355169; doi:10.1371/journal.pone.0036964)
Supplement: Data S2 — Results from DNA microarray analysis: gene expression levels in compressed samples were compared to uncompressed control samples (fold change >1.4 and p-value >0.01). (XLS) [file pone.0036964.s002.xls]

## Sheet: Feuil1
	SEQUENCE ID	GENE NAME (Agilent nomenclature)	FOLD CHANGE	ADJUSTED P-VALUE
UP-REGULATED GENES	NM_010234	FBJ osteosarcoma oncogene (Fos)	9.26827	0.000225952
	NM_007913	early growth response 1 (Egr1)	3.90157	0.000124246
	NM_010444	nuclear receptor subfamily 4, group A, member 1 (Nr4a1)	2.8406	0.000353347
	NM_010499	immediate early response 2 (Ier2)	2.62567	2.3e-05
	NM_010118	early growth response 2 (Egr2)	2.59888	0.00570183
	NM_007570	B-cell translocation gene 2, anti-proliferative (Btg2)	2.28493	0.000541757
	NM_010591	Jun oncogene (Jun)	2.27435	0.00956828
	NM_008036	FBJ osteosarcoma oncogene B (Fosb)	2.15923	0.00363141
	NM_008416	Jun-B oncogene (Junb)	1.99629	0.000754229
	BC027262	metallothionein 1 (Mt1)	1.92906	0.000368186
	NM_176996	smoothened homolog (Drosophila) (Smo)	1.79088	7.05e-05
	NM_024406	fatty acid binding protein 4, adipocyte (Fabp4)	1.76801	0.000126332
	NM_011756	zinc finger protein 36 (Zfp36)	1.76085	0.00267697
	NM_013599	matrix metallopeptidase 9 (Mmp9)	1.72416	0.00663014
	TC1467208	Unknown	1.68856	0.00994717
	NM_013834	secreted frizzled-related sequence protein 1 (Sfrp1)	1.65943	0.000916169
	NM_010516	cysteine rich protein 61 (Cyr61)	1.64394	5.75e-05
	NM_011272	relaxin 1 (Rln1)	1.59727	0.00613849
	NM_010833	moesin (Msn)	1.55419	4.71e-05
	NM_153550	disrupted in renal carcinoma 2 (human) (Dirc2)	1.55308	9.75e-05
	NM_008969	prostaglandin-endoperoxide synthase 1 (Ptgs1)	1.53848	0.00226202
	NM_178183	histone 1, H2ak (Hist1h2ak)	1.5245	0.000244403
	AK132208	10 days embryo whole body cDNA, product:ribosomal protein S12	1.52412	0.00462879
	NM_010875	neural cell adhesion molecule 1 (Ncam1)	1.51802	0.0063971
	NM_010942	neuron specific gene family member 1 (Nsg1)	1.51261	0.00182473
	AK039947	0 day neonate thymus cDNA, product:unclassifiable	1.50833	0.00215489
	NM_009013	RAD51 associated protein 1 (Rad51ap1)	1.50452	0.00794423
	NM_007682	centromere protein B (Cenpb)	1.48351	0.00483774
	NM_173406	expressed sequence AI591476	1.48031	0.00213966
	NM_152234	ubiquilin 1 (Ubqln1)	1.47675	0.00152184
	NM_007542	biglycan (Bgn)	1.47387	0.000182657
	NM_175661	histone 1, H2af (Hist1h2af)	1.47269	0.000422132
	NM_008626	mannose receptor, C type 2 (Mrc2)	1.47215	0.00466071
	NM_007498	activating transcription factor 3 (Atf3)	1.46668	0.00629569
	NM_008197	H1 histone family, member 0 (H1f0)	1.45774	0.00226202
	NM_172015	isoleucine-tRNA synthetase (Iars)	1.45379	0.00222532
	NM_008654	myeloid differentiation primary response gene 116 (Myd116)	1.45324	0.000490545
	NAP028816-1	Unknown	1.45047	0.00292951
	NM_009636	AE binding protein 1 (Aebp1)	1.44974	0.00818209
	NM_170758	CD300A antigen (Cd300a)	1.43692	0.00381297
	NM_029364	glucosamine (N-acetyl)-6-sulfatase (Gns)	1.43526	0.00766447
	NM_178182	histone 1, H2ai (Hist1h2ai)	1.43371	0.00353088
	NM_019444	receptor (calcitonin) activity modifying protein 2 (Ramp2)	1.4311	0.00372951
	AK030435	adult male pituitary gland cDNA, product:weakly similar to BTEB4	1.42883	0.00105764
	NM_019803	ubiquitin-conjugating enzyme E2G 2 (Ube2g2)	1.42796	0.00540538
	TC1432258	Unknown	1.42584	0.00717699
	NM_012043	immunoglobulin superfamily containing leucine-rich repeat (Islr)	1.4241	0.00086992
	NM_011210	protein tyrosine phosphatase, receptor type, C (Ptprc)	1.41954	0.00951129
DOWN-REGULATED GENES	NM_175284	frizzled homolog 10 (Drosophila) (Fzd10)	0.278889	6.57e-07
	NM_030696	solute carrier family 16 (monocarboxylic acid transporters), member 3 (Slc16a3)	0.314606	2.07e-05
	NM_027864	UDP-N-acetyl-alpha-D-galactosamine:polypeptide N-acetylgalactosaminyltransferase 14 (Galnt14)	0.359189	2.64e-05
	NM_026358	RIKEN cDNA 4930583H14 gene (Osap)	0.377118	7.56e-06
	NM_138741	serum deprivation response (Sdpr)	0.396815	0.0015703
	AJ293625	partial mRNA for hypothetical protein, clone Telethon(Italy_B41)_Strait04872_FL313 (Slirp)	0.408787	4.0951e-06
	AK020134	12 days embryo male wolffian duct includes surrounding region cDNA, product:receptor (calcitonin) activity modifying protein 2 (Malat1)	0.413741	0.00109624
	AK032986	12 days embryo male wolffian duct includes surrounding region cDNA, product:hypothetical protein (Wdr60)	0.461413	0.00704754
	NM_023190	apoptotic chromatin condensation inducer 1 (Acin1)	0.468791	0.000323402
	NM_018857	mesothelin (Msln)	0.482016	7.05e-05
	NM_146112	trinucleotide repeat containing 15 (Tnrc15)	0.498958	0.00321442
	NM_011682	utrophin (Utrn)	0.502488	0.000100502
	BC052715	leucyl-tRNA synthetase	0.504435	0.00121402
	AK050638	2 days neonate thymus thymic cells cDNA, product:unclassifiable	0.508836	0.000625987
	NM_023662	pericentriolar material 1 (Pcm1)	0.513578	0.00265421
	NM_010763	mannosidase, alpha, class 1A, member 2 (Man1a2)	0.514697	0.000175798
	NM_001039546	myosin VI (Myo6)	0.515793	0.000348022
	NM_153489	ubiquitin associated protein 2-like (Ubap2l)	0.516116	0.00731788
	AK050570	2 days neonate thymus thymic cells cDNA, product:interferon regulatory factor 3	0.517132	0.000739403
	NM_007592	carbonic anhydrase 8 (Car8)	0.517753	0.000467914
	NM_025359	tetraspanin 13 (Tspan13)	0.5186	0.000184794
	NM_197987	tripartite motif protein 37 (Trim37)	0.519975	0.00785401
	NM_001039251	similar to neural precursor cell expressed, developmentally down-regulated 4 isoform 2 (LOC639396)	0.521165	0.000293434
	NM_007872	DNA methyltransferase 3A (Dnmt3a)	0.527456	0.00146252
	NM_194462	A kinase (PRKA) anchor protein (yotiao) 9 (Akap9)	0.530007	0.000171593
	XM_148244	PREDICTED: golgi autoantigen, golgin subfamily b, macrogolgin 1, transcript variant 1 (Golgb1)	0.531888	0.00229232
	NM_011308	nuclear receptor co-repressor 1 (Ncor1)	0.532372	0.00524864
	NM_178930	golgi-specific brefeldin A-resistance factor 1 (Gbf1)	0.538837	0.00525051
	NM_175836	spectrin beta 2 (Spnb2)	0.539338	0.00534657
	NM_146153	thyroid hormone receptor associated protein 3 (Thrap3)	0.540162	0.00213593
	XM_132817	PREDICTED: ankyrin repeat domain 26, transcript variant 1 (Ankrd26)	0.540275	0.000686261
	NM_001004364	development and differentiation enhancing factor 2 (Ddef2)	0.54031	0.000149342
	AK032729	12 days embryo male wolffian duct includes surrounding region cDNA, product:unclassifiable	0.540948	0.00110733
	NM_145975	DEAD (Asp-Glu-Ala-Asp) box polypeptide 46 (Ddx46)	0.541739	0.00570183
	NM_028351	R-spondin 3 homolog (Xenopus laevis) (Rspo3)	0.544023	0.000218864
	NM_026989	splicing factor, arginine/serine-rich 11 (Sfrs11)	0.545268	0.00292043
	NM_146200	eukaryotic translation initiation factor 3, subunit 8 (Eif3s8)	0.54537	0.0018531
	AK035003	12 days embryo embryonic body between diaphragm region and neck cDNA, product:unclassifiable	0.547128	0.000911794
	NM_201369	cDNA sequence BC037393 (BC037393)	0.548759	0.000359266
	NM_145990	CDK5 regulatory subunit associated protein 2 (Cdk5rap2)	0.549401	0.00194188
	NM_009071	Rho-associated coiled-coil containing protein kinase 1 (Rock1)	0.550879	0.00717699
	NM_148948	Dicer1, Dcr-1 homolog (Drosophila) (Dicer1)	0.551403	0.0022643
	NM_029770	unc-5 homolog B (C. elegans) (Unc5b)	0.551948	0.0022261
	NM_027696	mesoderm induction early response 1 homolog (Xenopus laevis (Mier1)	0.552365	0.00421942
	NM_018785	PRP40 pre- processing factor 40 homolog A (yeast) (Prpf40a)	0.554354	1.19e-05
	NM_176841	RIKEN cDNA A430106J12 gene (A430106J12Rik)	0.558437	0.00130188
	NM_026476	RIKEN cDNA 2610101N10 gene (2610101N10Rik)	0.560337	0.0047069
	NM_028410	protein-kinase, interferon-inducible double stranded RNA dependent inhibitor, repressor of (P58 repressor) (Prkrir)	0.560659	0.000114432
	BC094568	TAF1 RNA polymerase II, TATA box binding protein (TBP)-associated factor	0.561778	0.000126332
	XM_974905	PREDICTED: HECT domain containing 1 (Hectd1)	0.562074	0.000262385
	NM_001040401	RIKEN cDNA D530031C13 gene (D530031C13Rik)	0.563109	0.000566754
	NM_145836	RIKEN cDNA 6430527G18 gene (6430527G18Rik)	0.567232	5.13e-05
	NM_026573	UPF3 regulator of nonsense transcripts homolog B (yeast) (Upf3b)	0.569324	0.00775305
	NM_013626	peptidylglycine alpha-amidating monooxygenase (Pam)	0.570166	7.73e-06
	X17373	centrosomin A	0.57258	0.00204336
	NM_009643	AHNAK nucleoprotein (desmoyokin) (Ahnak)	0.573999	0.00580577
	NM_181324	DEAD (Asp-Glu-Ala-Asp) box polypeptide 6 (Ddx6)	0.5771	0.00596542
	NM_027696	mesoderm induction early response 1 homolog (Xenopus laevis (Mier1)	0.581126	0.00106931
	NM_013830	PRP4 pre- processing factor 4 homolog B (yeast) (Prpf4b)	0.582404	0.00365973
	NM_026574	INO80 complex homolog 1 (S. cerevisiae) (Inoc1)	0.584606	0.00837238
	NM_009763	bone marrow stromal cell antigen 1 (Bst1)	0.58553	0.00500745
	NM_007540	brain derived neurotrophic factor (Bdnf)	0.585745	0.00387139
	AK132230	adult male brain cDNA, product:Hypothetical lysine-rich region containing protein (Fragment)	0.585769	0.000325369
	NM_007805	cytochrome b-561 (Cyb561)	0.590186	2.07e-05
	BC004722	metastasis associated lung adenocarcinoma transcript 1 (non-coding RNA)	0.590351	0.00426165
	BC058699	nucleolar protein 8	0.590358	0.00205365
	NM_207659	hook homolog 3 (Drosophila) (Hook3)	0.590565	0.00566348
	NM_181278	RIKEN cDNA B230219D22 gene (B230219D22Rik)	0.592353	0.00904188
	NM_024452	leucine zipper protein 1 (Luzp1)	0.592395	0.00616299
	AK019982	8 days embryo whole body cDNA, product:unclassifiable	0.598366	0.00233719
	AK084451	12 days embryo eyeball cDNA, product:hypothetical protein	0.598807	0.00146234
	NM_212450	CTD (carboxy-terminal domain, RNA polymerase II, polypeptide A) small phosphatase like 2 (Ctdspl2)	0.599008	0.00296292
	NM_026130	signal recognition particle receptor ('docking protein') (Srpr)	0.599537	0.00421508
	XM_133543	PREDICTED: A kinase (PRKA) anchor protein 13, transcript variant 1 (Akap13)	0.599696	0.00951904
	NM_008017	structural maintenance of chromosomes 2 (Smc2)	0.599787	0.00150199
	XM_359326	PREDICTED: jumonji, AT rich interactive domain 1A (Rbp2 like), transcript variant 1 (Jarid1a)	0.601251	0.0029183
	NM_175472	zinc finger, CCHC domain containing 11 (Zcchc11)	0.60132	0.00745338
	BC080788	eukaryotic translation initiation factor 3, subunit 1 alpha	0.601574	0.00496395
	NM_001024616	RIKEN cDNA B230208H17 gene (B230208H17Rik)	0.601972	0.00411092
	NM_033604	ring finger 111 (Rnf111)	0.602099	5.37e-05
	NM_026476	RIKEN cDNA 2610101N10 gene (2610101N10Rik)	0.602838	0.00596266
	NM_023910	TSC22 domain family 4 (Tsc22d4)	0.603452	0.00509499
	AK173292	for mKIAA1901 protein (Nek1)	0.603792	0.00122112
	NM_001025572	ankyrin repeat domain 12 (Ankrd12)	0.604275	0.000639235
	NM_028882	sema domain, immunoglobulin domain (Ig), short basic domain, secreted, (semaphorin) 3D (Sema3d)	0.60458	1.67e-05
	NM_011714	bromodomain adjacent to zinc finger domain, 1B (Baz1b)	0.604884	0.0079618
	NM_172573	RIKEN cDNA D230014K01 gene (D230014K01Rik)	0.606241	3.03e-05
	NM_026337	SAFB-like, transcription modulator (Sltm)	0.606997	0.000520946
	BC065092	RIKEN cDNA 2700008B19 gene	0.608027	0.00212452
	AK003606	18-day embryo whole body cDNA, product:unclassifiable	0.608285	0.00841566
	AK014174	13 days embryo head cDNA, product:choline kinase	0.609422	0.000590653
	NM_011119	proliferation-associated 2G4 (Pa2g4)	0.609942	0.000912307
	NM_194060	forkhead box O6 (Foxo6)	0.610493	0.00111838
	AK009884	adult male tongue cDNA, product:unclassifiable	0.611309	0.00998929
	AF273693	ribosome receptor isoform mRRp0/ES130 , complete cds, alternatively spliced	0.61146	0.00717699
	NM_001001932	early endosome antigen 1 (Eea1)	0.611737	0.0022129
	NM_017381	zinc finger, RAN-binding domain containing 2 (Zranb2)	0.611884	0.000482096
	NM_178709	RIKEN cDNA D130054N24 gene (D130054N24Rik)	0.612299	0.00277774
	NM_001001182	bromodomain adjacent to zinc finger domain, 2B (Baz2b)	0.613275	0.0018067
	NM_201389	plectin 1 (Plec1)	0.614688	0.000689156
	NM_026390	UBX domain containing 2 (Ubxd2)	0.614968	3.04e-05
	AK158826	visual cortex cDNA, product:thyroid hormone receptor beta	0.616325	0.00010225
	XM_001001171	PREDICTED: thyroid hormone receptor interactor 11, transcript variant 3 (Trip11)	0.617665	0.0060865
	NM_023245	palmdelphin (Palmd)	0.619113	8.87e-05
	AK017423	10 days neonate head cDNA, product:novel noncoding RNA overlapping the exon 1A, 1 and 2 of Gnas	0.619722	0.00234189
	NM_027230	protein kinase C binding protein 1 (Prkcbp1)	0.620785	0.00365342
	ENSMUST00000039827	cDNA, clone:Y2G0113P17, strand:plus, reference:ENSMUST00000039827, based on BLAT search	0.621247	0.00442652
	AK031386	13 days embryo male testis cDNA, product:DNA Segment, Chr 15 Massachusetts Institute of Technology 260	0.622407	0.00704754
	NM_020507	transducer of ERBB2, 2 (Tob2)	0.627721	0.00475874
	NM_009378	thrombomodulin (Thbd)	0.628261	0.00154398
	NM_207205	immunoglobulin superfamily, member 3 (Igsf3)	0.630332	5.65e-05
	NM_172549	calcineurin binding protein 1 (Cabin1)	0.630423	0.00919927
	NM_019579	membrane protein, palmitoylated 5 (MAGUK p55 subfamily member 5) (Mpp5)	0.631308	0.00058129
	NM_144920	pleckstrin homology domain containing, family A member 5 (Plekha5)	0.631658	0.00667575
	NM_010440	high mobility group 20 B (Hmg20b)	0.631694	0.00123808
	AK083867	12 days embryo spinal ganglion cDNA, product:similar to rat myomegalin, complete CDS homolog [Homo sapiens]	0.631901	0.00603637
	NM_173437	neuron navigator 1 (Nav1)	0.631932	0.00716941
	NM_026054	RIKEN cDNA 2810474O19 gene (2810474O19Rik)	0.633447	0.000355169
	NM_153787	BCL2-associated transcription factor 1 (Bclaf1)	0.633788	0.00147786
	NM_029793	golgi autoantigen, golgin subfamily a, 1 (Golga1)	0.634339	0.00251318
	AK040892	adult male aorta and vein cDNA, product:unclassifiable	0.635036	0.00806618
	NM_178080	phosphodiesterase 4D interacting protein (myomegalin) (Pde4dip)	0.635137	0.0085412
	NM_054089	nuclear receptor coactivator 6 interacting protein (Ncoa6ip)	0.635998	0.000588216
	NM_028310	RIKEN cDNA 2810006K23 gene (2810006K23Rik)	0.636244	0.00712112
	NM_133225	acyl-Coenzyme A binding domain containing 3 (Acbd3)	0.636356	0.000868628
	AK040958	adult male aorta and vein cDNA, product:unclassifiable	0.636403	0.00961414
	NM_009826	RB1-inducible coiled-coil 1 (Rb1cc1)	0.636507	0.000540147
	NM_025900	DEK oncogene (DNA binding) (Dek)	0.636509	0.00215052
	AK088871	2 days neonate thymus thymic cells cDNA, product:muscleblind-like (Drosophila)	0.636874	0.00613328
	NM_175238	Rap1 interacting factor 1 homolog (yeast) (Rif1)	0.637196	0.00749054
	NR_001463	inactive X specific transcripts (Xist) on chromosome X	0.637548	0.000488886
	NM_001033261	proline/serine-rich coiled-coil 2 (Psrc2)	0.637739	0.00866884
	NM_026620	RIKEN cDNA 2610510H03 gene (2610510H03Rik)	0.638219	0.00863313
	NM_010828	Cbp/p300-interacting transactivator, with Glu/Asp-rich carboxy-terminal domain, 2 (Cited2)	0.638954	0.000359247
	NM_010376	histocompatibility 13 (H13)	0.639291	0.000118259
	BC035255	RIKEN cDNA 5430405G24 gene, with apparent retained intron	0.640086	0.000686261
	NM_153389	ATPase, Class V, type 10D (Atp10d)	0.640463	0.000525022
	AK033097	15 days embryo male testis cDNA, product:LIM only 4	0.642203	0.000399961
	NM_032000	trichorhinophalangeal syndrome I (human) (Trps1)	0.643185	0.00328919
	NM_028385	SET domain containing 5 (Setd5)	0.64332	0.0032694
	ENSMUST00000057015	ES cells cDNA, product:weakly similar to NBC-LIKE PROTEIN 2 [Rattus norvegicus]	0.643446	0.00480377
	AK083451	9 days embryo whole body cDNA, product:RAB14, member RAS oncogene family	0.64381	0.000254585
	XM_899890	PREDICTED: peptidyl-prolyl isomerase G (cyclophilin G), transcript variant 6 (Ppig)	0.645654	0.000131907
	NM_009584	DnaJ (Hsp40) homolog, subfamily C, member 2 (Dnajc2)	0.646005	0.000826499
	TC1431058	BC006580 Rbm3 protein, partial (95%)	0.64623	0.00337673
	NM_172134	pyridoxal (pyridoxine, vitamin B6) kinase (Pdxk)	0.646638	0.000619506
	NM_022814	sushi, von Willebrand factor type A, EGF and pentraxin domain containing 1 (Svep1)	0.64711	1.22e-05
	NM_026604	RIKEN cDNA 4921533L14 gene (4921533L14Rik)	0.647126	0.00723174
	ENSMUST00000076113	Unknown	0.647148	0.00670392
	AK030583	adult male pituitary gland cDNA, product:unclassifiable	0.648598	0.00433944
	AK033346	15 days embryo male testis cDNA, product:retinol dehydrogenase 1 (11-cis)	0.64879	0.00590766
	NM_007697	cell adhesion molecule with homology to L1CAM (Chl1)	0.649778	1.13e-05
	XM_982400	PREDICTED: RIKEN cDNA 2610207F23 gene, transcript variant 1 (2610207F23Rik)	0.649927	0.00296196
	AK080782	9.5 days embryo parthenogenote cDNA, product:CLIP-associating protein CLASP1	0.650042	0.0035156
	NM_182939	protein phosphatase 4, regulatory subunit 2 (Ppp4r2)	0.650878	0.0053274
	AK035739	adult male urinary bladder cDNA, product:RAN guanine nucleotide release factor	0.650894	0.00222349
	NM_001033456	RIKEN cDNA 2610005L07 gene (2610005L07Rik)	0.651914	0.00607851
	NM_008942	aminopeptidase puromycin sensitive (Npepps)	0.652508	0.00815897
	XM_126724	PREDICTED: fetal Alzheimer antigen, transcript variant 1 (Falz)	0.655436	0.000538455
	NM_032008	sarcolemma associated protein (Slmap)	0.655501	0.00411092
	NM_012024	protein phosphatase 2, regulatory subunit B (B56), epsilon isoform (Ppp2r5e)	0.65672	0.00247346
	NM_029687	RIKEN cDNA 1700123D08 gene (1700123D08Rik)	0.656884	0.00428056
	AK013505	adult male hippocampus cDNA, product:hypothetical protein	0.65743	0.00866623
	AK035704	adult male urinary bladder cDNA, product:LIMKAIN B1 (FRAGMENT) homolog [Homo sapiens]	0.65858	0.00539227
	NM_001004436	wings apart-like homolog (Drosophila) (Wapal)	0.658728	0.00033061
	AK084846	13 days embryo lung cDNA, product:polypyrimidine tract binding protein 2	0.659542	0.00740591
	AK153119	bone marrow macrophage cDNA, product:hypothetical protein	0.659596	0.00162693
	NM_028459	Wiskott-Aldrich syndrome-like (human) (Wasl)	0.659772	0.00159495
	NM_026083	zinc finger CCCH type containing 13 (Zc3h13)	0.660322	0.00265421
	NM_018748	golgi autoantigen, golgin subfamily a, 4 (Golga4)	0.661372	0.0003279
	NM_029648	DNA segment, Chr 19, ERATO Doi 737, expressed (D19Ertd737e)	0.661584	0.00653394
	XM_355637	PREDICTED: sno, strawberry notch homolog 1 (Drosophila), transcript variant 1 (Sbno1)	0.662248	0.0083833
	XM_354675	PREDICTED: AT rich interactive domain 4A (Rbp1 like), transcript variant 1 (Arid4a)	0.662378	0.00145671
	NM_145125	bromodomain and WD repeat domain containing 1 (Brwd1)	0.662784	0.000322701
	AK173265	for mKIAA1791 protein	0.663699	0.000309394
	AK162455	12 days embryo embryonic body between diaphragm region and neck cDNA, product:Hypothetical glycine-rich region	0.664665	0.00353767
	AK164612	13 days embryo lung cDNA, product:hypothetical protein	0.666172	0.00931976
	AK005562	adult female placenta cDNA, product:Microtubule-associated potein EMAP homolog [Rattus norvegicus]	0.666228	0.00766447
	NM_021897	transformation related protein 53 inducible nuclear protein 1 (Trp53inp1)	0.666344	0.00247201
	NM_146063	cDNA sequence BC031593	0.666554	0.00214961
	NM_175140	carbohydrate (N-acetylgalactosamine 4-0) sulfotransferase 8 (Chst8)	0.666617	0.00502136
	NM_001013789	similar to hypothetical protein MGC37588 (LOC432823)	0.667189	0.00378262
	NM_001025577	avian musculoaponeurotic fibrosarcoma (v-maf) AS42 oncogene homolog (Maf)	0.668	4.56e-05
	NM_026934	RIKEN cDNA 2610312B22 gene (2610312B22Rik)	0.668308	0.000334043
	XM_899951	PREDICTED: RIKEN cDNA 2600011C06 gene, transcript variant 9 (2600011C06Rik)	0.668343	3.76e-05
	NM_011599	transducin-like enhancer of split 1, homolog of Drosophila E(spl) (Tle1)	0.668642	0.00150854
	BC058677	RIKEN cDNA D430019H16 gene, (cDNA clone IMAGE:6834465)	0.668674	0.00403265
	TC1454733	Unknown	0.669002	7.43e-05
	NM_153423	WAS protein family, member 2 (Wasf2)	0.669045	0.00845743
	NM_172592	splicing factor, arginine/serine-rich 12 (Sfrs12)	0.669127	0.00667575
	XM_284236	PREDICTED: RIKEN cDNA D630042F21 gene (D630042F21Rik)	0.670095	0.00167458
	XM_922989	PREDICTED: RIKEN cDNA A430041B07 gene, transcript variant 11 (A430041B07Rik)	0.670385	0.00459426
	NM_029851	dynein cytoplasmic 2 heavy chain 1 (Dync2h1)	0.671398	0.00525748
	NM_025822	arginine/serine-rich coiled-coil 1 (Rsrc1)	0.671589	0.000421542
	AK081980	16 days embryo head cDNA, product:peroxiredoxin 5, related sequence 3	0.671862	0.00433712
	XM_138091	PREDICTED: RIKEN cDNA C130039O16 gene (C130039O16Rik)	0.672345	0.00359991
	NM_133780	translocated promoter region (Tpr)	0.673203	0.00378262
	BC023187	cell division cycle 27 homolog (S. cerevisiae)	0.673767	0.00717104
	XM_897688	PREDICTED: DNA segment, Chr 14, Abbott 1 expressed, transcript variant 4 (D14Abb1e)	0.673998	0.000459315
	NM_022027	synaptic nuclear envelope 1 (Syne1)	0.674266	0.00794423
	NM_026148	LIM and senescent cell antigen-like domains 1 (Lims1)	0.675379	0.00444238
	NM_011824	gremlin 1 (Grem1)	0.675428	0.000373854
	XM_130233	PREDICTED: membrane associated DNA binding protein, transcript variant 1 (Mnab)	0.675956	0.00849833
	XM_001000830	PREDICTED: zinc finger protein 608, transcript variant 2 (Zfp608)	0.676265	0.000386759
	AK050741	9 days embryo whole body cDNA, product:unclassifiable	0.676269	0.000191952
	NM_175446	RIKEN cDNA B930008K04 gene (B930008K04Rik)	0.676598	0.00610649
	NM_010454	homeo box A6 (Hoxa6)	0.677024	0.00237821
	NM_010809	matrix metallopeptidase 3 (Mmp3)	0.677249	0.000118259
	NM_019564	HtrA serine peptidase 1 (Htra1)	0.678387	2.55e-05
	AK084271	12 days embryo eyeball cDNA, product:unclassifiable	0.67889	0.00777889
	NM_027342	RIKEN cDNA 2310056P07 gene (2310056P07Rik)	0.679139	9.74e-06
	NM_009952	cAMP responsive element binding protein 1 (Creb1)	0.679617	0.00486288
	BC059278	protein tyrosine phosphatase, non-receptor type 11	0.679852	0.000754229
	NM_007377	apoptosis-associated tyrosine kinase (Aatk)	0.680114	0.00303105
	AK037565	16 days neonate thymus cDNA, product:unclassifiable	0.680603	0.00411092
	NM_027338	vacuolar protein sorting 36 (yeast) (Vps36)	0.680828	0.00214833
	NM_026221	PTPRF interacting protein, binding protein 1 (liprin beta 1) (Ppfibp1)	0.680886	0.00441634
	BC067413	cDNA clone IMAGE:6434118	0.681399	0.00051824
	NM_024242	RIO kinase 1 (yeast) (Riok1)	0.682189	0.00175789
	NM_019496	Alport syndrome, mental retardation, midface hypoplasia and elliptocytosis chromosomal region gene 1 homolog (human) (Ammecr1)	0.682426	0.00201074
	NM_022723	signal peptide, CUB domain, EGF-like 1 (Scube1)	0.68316	6.24e-05
	NM_172463	sushi, nidogen and EGF-like domains 1 (Sned1)	0.683238	0.00644519
	AK147530	adult male brain UNDEFINED_CELL_LINE cDNA, product:activin receptor interacting protein 1	0.683773	0.0060865
	NM_001024952	RING CCCH (C3H) domains 1 (Rc3h1)	0.684154	0.00224117
	NM_011085	phosphatidylinositol 3-kinase, regulatory subunit, polypeptide 1 (p85 alpha) (Pik3r1)	0.684315	0.00116316
	BC049128	U1 small nuclear ribonucleoprotein polypeptide A, (cDNA clone IMAGE:6822178)	0.684961	0.00785401
	AK020483	12 days embryo embryonic body between diaphragm region and neck cDNA, product:unclassifiable	0.685808	9.69e-05
	ENSMUST00000092884	myosin XVIIIa	0.686857	0.00704754
	XM_132005	PREDICTED: RIKEN cDNA 4933407H18 gene, transcript variant 1 (4933407H18Rik)	0.687125	0.00334728
	AK048202	16 days embryo head cDNA, product:procollagen, type XI, alpha 1	0.687846	0.00788038
	NM_144859	praja 2, RING-H2 motif containing (Pja2)	0.688245	0.00757342
	NM_028136	DEAH (Asp-Glu-Ala-His) box polypeptide 36 (Dhx36)	0.68852	0.000309848
	BC019960	TAO kinase 1	0.690443	0.00613849
	NM_025287	speckle-type POZ protein (Spop)	0.691001	0.00785443
	AK038226	16 days neonate thymus cDNA, product:fusion, derived from t(12;16) malignant liposarcoma (human)	0.691004	0.00532406
	NM_172454	pannexin 3 (Panx3)	0.69123	0.000161707
	NM_153538	zinc finger, CCHC domain containing 6 (Zcchc6)	0.691677	0.0048565
	NM_018805	heparan sulfate (glucosamine) 3-O-sulfotransferase 3B1 (Hs3st3b1)	0.691755	0.00804708
	NM_175628	alpha-2-macroglobulin (A2m)	0.691833	0.000525766
	NM_133808	high density lipoprotein (HDL) binding protein (Hdlbp)	0.691972	0.00361571
	TC1410591	COXO_MOUSE (P17665) Cytochrome c oxidase polypeptide VIIc, mitochondrial precursor, partial (60%)	0.692466	0.00464162
	M88489	nonamer binding protein	0.692517	0.00806618
	NM_009744	B-cell leukemia/lymphoma 6 (Bcl6)	0.693477	0.00107316
	NM_026201	cell division cycle and apoptosis regulator 1 (Ccar1)	0.693548	0.0010014
	NM_133774	StAR-related lipid transfer (START) domain containing 4 (Stard4)	0.693748	0.00150199
	AK220358	for mKIAA0892 protein	0.69375	0.00325336
	NM_144513	GTL2, imprinted maternally expressed untranslated (Gtl2)	0.694415	0.00525051
	NM_007956	estrogen receptor 1 (alpha) (Esr1)	0.694479	0.00560071
	NM_010890	neural precursor cell expressed, developmentally down-regulted gene 4 (Nedd4)	0.695115	0.000388271
	NM_174868	RIKEN cDNA C030011O14 gene (C030011O14Rik)	0.696142	0.00687652
	NM_026002	Metadherin (Mtdh)	0.696145	0.00131208
	NM_001039233	similar to SWI/SNF-related matrix-associated actin-dependent regulator of chromatin a5 (LOC627585)	0.697717	0.00400216
	XM_283903	PREDICTED: RIKEN cDNA B430201A12 gene (B430201A12Rik)	0.698055	0.00453729
	AK083328	2 days neonate thymus thymic cells cDNA, product:lymphoid enhancer binding factor 1	0.69844	0.00051824
	NM_134097	topoisomerase I binding, arginine/serine-rich (Topors)	0.699448	0.00132841
	NM_178764	RIKEN cDNA B930006L02 gene (B930006L02Rik)	0.699627	0.004172
	NM_139300	myosin, light polypeptide kinase (Mylk)	0.699913	0.00122307
	NM_134077	RNA binding motif protein 26 (Rbm26)	0.700233	0.00121402
	NM_011631	heat shock protein 90kDa beta (Grp94), member 1 (Hsp90b1)	0.700421	9.12e-05
	NM_177343	calcium/calmodulin-dependent protein kinase ID (Camk1d)	0.700425	0.0049077
	NM_028774	ring finger protein (C3H2C3 type) 6 (Rnf6)	0.700499	0.00950117
	NM_026201	cell division cycle and apoptosis regulator 1 (Ccar1)	0.700546	0.000343312
	NM_144842	RIKEN cDNA 9830124H08 gene (9830124H08Rik)	0.701205	0.0010014
	NM_011127	paired related homeobox 1 (Prrx1)	0.701399	0.0010605
	NM_008516	leucine rich repeat protein 1, neuronal (Lrrn1)	0.702036	0.00540538
	U86445	msg-related gene 1 (mrg1)	0.702259	0.00556006
	AK142132	12 days embryo eyeball cDNA, product:S164 (Fragment) homolog [Homo sapiens]	0.702563	0.00837748
	NM_009320	solute carrier family 6 (neurotransmitter transporter, taurine), member 6 (Slc6a6)	0.702585	0.00031214
	BC052902	ganglioside-induced differentiation-associated-protein 10	0.703369	0.00565133
	AK050555	adult pancreas islet cells cDNA, product:unclassifiable	0.703614	0.000324325
	NM_173366	RIKEN cDNA 1500010G04 gene	0.703755	0.00766447
	NM_033042	tumor necrosis factor receptor superfamily, member 25 (Tnfrsf25)	0.704405	6.24e-05
	BC052920	cell division cycle 2-like 1	0.704429	0.00126434
	NM_011375	ST3 beta-galactoside alpha-2,3-sialyltransferase 5 (St3gal5)	0.704485	0.000485044
	XM_898420	PREDICTED: UPF2 regulator of nonsense transcripts homolog (yeast), transcript variant 4 (Upf2)	0.704608	0.00845743
	TC1523491	Q80XJ7 Aldo-keto reductase family 1, member A4 (Aldehyde reductase), partial (20%)	0.705203	0.00057682
	NM_009238	SRY-box containing gene 4 (Sox4)	0.706373	0.00790748
