# Supplementary material for: Dynamic Compression of Chondrocyte-Agarose Constructs Reveals New Candidate Mechanosensitive Genes
Source: PLoS One. 2012 May 17;7(5):e36964. doi: 10.1371/journal.pone.0036964 (PMC3355169; doi:10.1371/journal.pone.0036964)
Supplement: Data S3 — Results from DNA microarray analysis: modulated coding transcripts eligible for functional annotation (PANTHER analysis). (XLS) [file pone.0036964.s003.xls]

## Sheet: Feuil1
	PROTEIN ID	GENE NAME	FOLD CHANGE	ADJUSTED P-VALUE
UP-REGULATED GENES	Q6PCX9	Proto-oncogene protein c-fos;Fos	9.26827	0.000225952
	Q9WVQ1	Early growth response protein 1;Egr1	3.90157	0.000124246
	Q9DBG7	Nuclear receptor subfamily 4 group A member 1;Nr4a1	2.8406	0.000353347
	P17950	Immediate early response gene 2 protein;Ier2	2.62567	2.30083e-05
	Q9JLB2	Early growth response protein 2;Egr2	2.59888	0.00570184
	Q04211	Protein BTG2;Btg2	2.28493	0.000541757
	Q6SJQ0	Transcription factor AP-1;Jun	2.27435	0.00956829
	P46935	Protein fosB;Fosb	2.15923	0.00363141
	Q61136	Transcription factor jun-B;Junb	1.99629	0.000754229
	P02802	Metallothionein-1;Mt1	1.92906	0.000368186
	Q925H1	Smoothened homolog;Smo	1.79088	7.05455e-05
	Q5BLK4	Fatty acid-binding protein, adipocyte;Fabp4	1.76801	0.000126332
	Q64331	Tristetraprolin;Zfp36	1.76085	0.00267697
	P26041	Matrix metalloproteinase-9;Mmp9	1.72416	0.00663014
	Q3V0C1	Secreted frizzled-related protein 1;Sfrp1	1.65943	0.000916169
	P12813	Protein CYR61;Cyr61	1.64394	5.74886e-05
	P50580	Relaxin A chain;Rln1	1.59727	0.00613849
	Q9QZS6	Moesin;Msn	1.55419	4.70846e-05
	Q6P1G0	Disrupted in renal carcinoma protein 2 homolog;Dirc2	1.55308	9.75051e-05
	Q8BJ34	Prostaglandin G/H synthase 1;Ptgs1	1.53848	0.00226202
	P04117	Histone H2A type 1-K;Hist1h2ak	1.5245	0.000244403
	P51827	Neural cell adhesion molecule 1;Ncam1	1.51802	0.0063971
	Q62092	Neuron-specific protein family member 1;Nsg1	1.51261	0.00182473
	Q8C551	RAD51-associated protein 1;Rad51ap1	1.50452	0.00794424
	P39098	Major centromere autoantigen B;Cenpb	1.48351	0.00483774
	Q80ZQ5	Juxtaposed with another zinc finger protein 1;Jazf1	1.48031	0.00213966
	Q8R317	Ubiquilin-1;Ubqln1	1.47675	0.00152184
	Q9EQN3	Biglycan;Bgn	1.47387	0.000182657
	Q80Z37	Histone H2A type 1-F;Hist1h2af	1.47269	0.000422132
	P08152	C-type mannose receptor 2;Mrc2	1.47215	0.00466071
	P60605	Cyclic AMP-dependent transcription factor ATF-3;Atf3	1.46668	0.00629569
	Q5U3K5	Isoleucyl-tRNA synthetase, cytoplasmic;Iars	1.45379	0.00222532
	Q91YD9	Adipocyte enhancer-binding protein 1;Aebp1	1.44974	0.00818209
	P17564	Protein phosphatase 1 regulatory subunit 15A;Ppp1r15a	1.45324	0.000490545
	Q06831	CMRF35-like molecule 8;Cd300a	1.43692	0.00381297
	Q923W1	N-acetylglucosamine-6-sulfatase;Gns	1.43526	0.00766447
	P22752	Histone H2A type 1;Hist1h2ao	1.43371	0.00353088
	P54843	Receptor activity-modifying protein 2;Ramp2	1.4311	0.00372951
	Q8CGP6	Ubiquitin-conjugating enzyme E2 G2;Ube2g2	1.42796	0.00540538
	Q62249	Immunoglobulin superfamily containing leucine-rich repeat protein;Islr	1.4241	0.00086992
	Q9R020	Leukocyte common antigen;Ptprc	1.41954	0.0095113
DOWN-REGULATED GENES	Q149J3	Frizzled homolog 10;Fzd10	0.278889	6.57257e-07
	Q8BL66	Monocarboxylate transporter 4;Slc16a3	0.314606	2.07216e-05
	Q61468	Polypeptide N-acetylgalactosaminyltransferase 14;Galnt14	0.359189	2.64035e-05
	Q8VI64	Ovary-specific acidic protein;Osap	0.377118	7.563e-06
	Q9D994	Serum deprivation-response protein;Sdpr	0.396815	0.0015703
	Q8BQ86	WD repeat-containing protein 60;Wdr60	0.461413	0.00704754
	Q11011	Apoptotic chromatin condensation inducer in the nucleus;Acin1	0.468791	0.000323402
	Q70KY4	Mesothelin, cleaved form;Msln	0.482016	7.05455e-05
	Q6Y7W8	PERQ amino acid-rich with GYF domain-containing protein 2;Gigyf2	0.498958	0.00321442
	Q8CGP7	Leucyl-tRNA synthetase, cytoplasmic;Lars	0.504435	0.00121402
	Q8BFU3	RING finger protein 214;Rnf214	0.508836	0.000625987
	Q9R0L6	Pericentriolar material 1 protein;Pcm1	0.513578	0.00265421
	Q569Z5	Mannosyl-oligosaccharide 1,2-alpha-mannosidase IB;Man1a2	0.514697	0.000175798
	Q5SWT3	Myosin-VI;Myo6	0.515793	0.000348022
	Q80X50	Ubiquitin-associated protein 2-like;Ubap2l	0.516116	0.00731788
	Q9JIX8	Carbonic anhydrase-related protein;Ca8	0.517753	0.000467914
	Q3UXZ9	Tetraspanin-13;Tspan13	0.5186	0.000184794
	P22752	Tripartite motif-containing protein 37;Trim37	0.519975	0.00785401
	Q80VP5	DNA (cytosine-5)-methyltransferase 3A;Dnmt3a	0.527456	0.00146252
	P47932	Nuclear receptor corepressor 1;Ncor1	0.532372	0.00524864
	Q62261	Spectrin beta chain, brain 1;Sptbn1	0.539338	0.00534657
	Q8K1S3	Thyroid hormone receptor-associated protein 3;Thrap3	0.540162	0.00213593
	A2AVA0	Development and differentiation-enhancing factor 2;Ddef2	0.54031	0.000149342
	P28862	Probable ATP-dependent RNA helicase DDX46;Ddx46	0.541739	0.00570184
	Q2TJ95	R-spondin-3;Rspo3	0.544023	0.000218864
	Q8JZS6	NEDD4-binding protein 2-like 2;N4bp2l2	0.548759	0.000359266
	Q8K389	CDK5 regulatory subunit-associated protein 2;Cdk5rap2	0.549401	0.00194188
	Q8R1B4	Endoribonuclease Dicer;Dicer1	0.551403	0.0022643
	Q9ESK9	Netrin receptor UNC5B;Unc5b	0.551948	0.0022261
	P18406	Mesoderm induction early response protein 1;Mier1	0.552365	0.00421942
	Q9R1C7	Pre-mRNA-processing factor 40 homolog A;Prpf40a	0.554354	1.18729e-05
	P13346	Girdin;Ccdc88a	0.558437	0.00130188
	Q8BH43	U2-associated protein SR140;Sr140	0.560337	0.00470691
	Q3U2E2	52 kDa repressor of the inhibitor of the protein kinase;Prkrir	0.560659	0.000114432
	Q9CUX1	Transcription initiation factor TFIID subunit 1;Taf1	0.561778	0.000126332
	Q6NV83	Peptidyl-alpha-hydroxyglycine alpha-amidating lyase;Pam	0.570166	7.73492e-06
	Q3U224	Eukaryotic translation initiation factor 3 subunit A;Eif3a	0.57258	0.00204336
	Q6PR54	Probable ATP-dependent RNA helicase DDX6;Ddx6	0.5771	0.00596542
	P06800	Serine/threonine-protein kinase PRP4 homolog;Prpf4b	0.582404	0.00365973
	Q9Z104	Putative DNA helicase INO80 complex homolog 1;Ino80	0.584606	0.00837238
	Q8VHK9	ADP-ribosyl cyclase 2;Bst1	0.58553	0.00500745
	P19785	Brain-derived neurotrophic factor;Bdnf	0.585745	0.00387139
	P22893	Cytochrome b561;Cyb561	0.590186	2.07216e-05
	Q3UHX0	Nucleolar protein 8;Nol8	0.590358	0.00205365
	Q60765	Protein Hook homolog 3;Hook3	0.590565	0.00566348
	Q8R4U7	Leucine zipper protein 1;Luzp1	0.592395	0.00616299
	Q8BG15	CTD small phosphatase-like protein 2;Ctdspl2	0.599008	0.00296292
	P41183	Signal recognition particle receptor subunit alpha;Srpr	0.599537	0.00421508
	Q9R118	Structural maintenance of chromosomes protein 2;Smc2	0.599787	0.00150199
	Q8CH18	Eukaryotic translation initiation factor 3 subunit J;Eif3j	0.601574	0.00496395
	B2RY51	Putative GTP-binding protein Parf;Parf	0.601972	0.00411092
	Q99ML9	E3 ubiquitin-protein ligase Arkadia;Rnf111	0.602099	5.36701e-05
	P70335	TSC22 domain family protein 4;Tsc22d4	0.603452	0.00509499
	Q8BUK6	Serine/threonine-protein kinase Nek1;Nek1	0.603792	0.00122112
	P37242	Semaphorin-3D;Sema3d	0.60458	1.66917e-05
	P41245	Bromodomain adjacent to zinc finger domain protein 1B;Baz1b	0.604884	0.0079618
	Q9Z277	Cytosolic endo-beta-N-acetylglucosaminidase;engase	0.606241	3.03029e-05
	Q8BMJ2	SAFB-like transcription modulator;Sltm	0.606997	0.000520946
	O35740	HEAT repeat-containing protein 6;Heatr6	0.608027	0.00212452
	O88508	Choline kinase alpha;Chka	0.609422	0.000590653
	Q70E20	Proliferation-associated protein 2G4;Pa2g4	0.609942	0.000912307
	Q6GU68	Forkhead box protein O6;Foxo6	0.610493	0.00111838
	P08046	Ribosome-binding protein 1;Rrbp1	0.61146	0.00717699
	P27782	Early endosome antigen 1;Eea1	0.611737	0.0022129
	P15306	Zinc finger Ran-binding domain-containing protein 2;Zranb2	0.611884	0.000482096
	Q9QXS1	Plectin-1;Plec1	0.614688	0.000689156
	Q8VCH8	UBX domain-containing protein 4;Ubxn4	0.614968	3.0363e-05
	Q80VD1	Thyroid hormone receptor beta;Thrb	0.616325	0.00010225
	Q9JHU2	Palmdelphin;Palmd	0.619113	8.86682e-05
	Q922Q2	AF4/FMR2 family member 3;Aff3	0.621247	0.00442652
	Q8BGT6	MICAL-like protein 1;Micall1	0.622407	0.00704754
	P27790	Eukaryotic translation initiation factor 3 subunit C;Eif3c	0.623346	0.00147786
	Q9JM55	Protein Tob2;Tob2	0.627721	0.00475873
	P63013	Thrombomodulin;Thbd	0.628261	0.00154398
	Q6ZQA6	Immunoglobulin superfamily member 3;Igsf3	0.630332	5.65345e-05
	P13595	MAGUK p55 subfamily member 5;Mpp5	0.631308	0.00058129
	Q8BH34	SWI/SNF-related matrix-associated actin-dependent regulator of chromatin subfamily E member 1-related;Hmg20b	0.631694	0.00123808
	Q80YT7	Myomegalin;Pde4dip	0.631901	0.00603637
	Q8CH77	Neuron navigator 1;Nav1	0.631932	0.00716941
	Q5DTW7	Uncharacterized protein C12orf35 homolog;Kiaa1551	0.633447	0.000355169
	P24788	Bcl-2-associated transcription factor 1;Bclaf1	0.633788	0.00147786
	Q9CW79	Golgin subfamily A member 1;Golga1	0.634339	0.00251318
	Q60720	Trimethylguanosine synthase homolog;Tgs1	0.635998	0.000588216
	Q8BMP6	Golgi resident protein GCP60;Acbd3	0.636356	0.000868628
	P51954	RB1-inducible coiled-coil protein 1;Rb1cc1	0.636507	0.000540147
	Q60974	Protein DEK;Dek	0.636509	0.00215052
	Q8BX80	Telomere-associated protein RIF1;Rif1	0.637196	0.00749054
	Q3TIV5	Protein FAM98B;Fam98b	0.638219	0.00863313
	Q6GQT1	Cbp/p300-interacting transactivator 2;Cited2	0.638954	0.000359247
	Q45VK7	Minor histocompatibility antigen H13;Hm13	0.639291	0.000118259
	Q3V1V3	ESF1 homolog;Esf1	0.640008	0.00451537
	Q61151	Probable phospholipid-transporting ATPase VD;Atp10d	0.640463	0.000525022
	Q9WUP0	Zinc finger transcription factor Trps1;Trps1	0.643185	0.00328919
	Q5XJV7	SET domain-containing protein 5;Setd5	0.64332	0.0032694
	P08113	Sodium bicarbonate cotransporter 3;Slc4a7	0.643446	0.00480377
	P09450	DnaJ homolog subfamily C member 2;Dnajc2	0.646005	0.000826499
	Q689Z5	Pyridoxal kinase;Pdxk	0.646638	0.000619506
	Q99JW4	Sushi, von Willebrand factor type A, EGF and pentraxin domain-containing protein 1;Svep1	0.64711	1.21838e-05
	Q6NS59	Protein FAM135A;Fam135a	0.647126	0.00723174
	Q8K019	Processed neural cell adhesion molecule L1-like protein;Chl1	0.649778	1.12992e-05
	Q8K2X1	CLIP-associating protein 1;Clasp1	0.650042	0.0035156
	Q0VGB7	Serine/threonine-protein phosphatase 4 regulatory subunit 2;Ppp4r2	0.650878	0.0053274
	Q6ZPV2	Solute carrier family 25 member 35;Slc25a35	0.650894	0.0022235
	P35235	Rho-associated protein kinase 1;Rock1	0.651492	0.000151291
	Q8C761	Puromycin-sensitive aminopeptidase;Npepps	0.652508	0.00815897
	P09092	Sarcolemmal membrane-associated protein;Slmap	0.655501	0.00411092
	Q66JS6	Serine/threonine-protein phosphatase 2A 56 kDa regulatory subunit epsilon isoform;Ppp2r5e	0.65672	0.00247346
	P01101	WD repeat-containing protein 38;Wdr38	0.656884	0.00428056
	B2RWW2	Limkain-b1;Lkap	0.65858	0.00539227
	Q65Z40	Wings apart-like protein homolog;Wapal	0.658728	0.00033061
	Q80TV8	Neural Wiskott-Aldrich syndrome protein;Wasl	0.659772	0.00159495
	Q91VW5	Golgin subfamily A member 4;Golga4	0.661372	0.0003279
	Q8C6C7	Uncharacterized protein C10orf84 homolog;D19Ertd737e	0.661584	0.00653393
	Q921C3	Bromodomain and WD repeat-containing protein 1;Brwd1	0.662784	0.000322701
	Q8R418	Cell division cycle 2-like protein kinase 5;Cdc2l5	0.663699	0.000309394
	Q8BZ32	Putative Polycomb group protein ASXL2;Asxl2	0.664665	0.00353767
	Q7TNG5	Echinoderm microtubule-associated protein-like 2;Eml2	0.666228	0.00766447
	O88829	Keratin, type II cytoskeletal 79;Krt79	0.666554	0.00214961
	P54103	Carbohydrate sulfotransferase 8;Chst8	0.666617	0.00502136
	Q69ZA1	Transcription factor Maf;Maf	0.668	4.56438e-05
	Q64449	Zinc finger CCCH domain-containing protein 15;Zc3h15	0.668308	0.000334043
	P21237	Transducin-like enhancer protein 1;Tle1	0.668642	0.00150854
	Q8BFQ6	Wiskott-Aldrich syndrome protein family member 2;Wasf2	0.669045	0.00845743
	Q8BTY2	Cytoplasmic dynein 2 heavy chain 1;Dync2h1	0.671398	0.00525748
	Q8BVG5	LIM and senescent cell antigen-like-containing domain protein 1;Lims1	0.675379	0.00444238
	O70326	Gremlin-1;Grem1	0.675428	0.000373854
	Q61809	Zinc finger matrin-type protein 1;Zmat1	0.676598	0.00610649
	O54804	Homeobox protein Hox-A6;Hoxa6	0.677024	0.00237821
	Q8VDJ3	Stromelysin-1;Mmp3	0.677249	0.000118259
	Q8VED5	Serine protease HTRA1;Htra1	0.678387	2.54543e-05
	Q9D6U8	UPF0389 protein FAM162A;Fam162a	0.679139	9.73857e-06
	Q63918	Tyrosine-protein phosphatase non-receptor type 11;Ptpn11	0.679852	0.000754229
	P56726	Serine/threonine-protein kinase LMTK1;Aatk	0.680114	0.00303105
	Q91XD6	Vacuolar protein-sorting-associated protein 36;Vps36	0.680828	0.00214833
	Q8C8U0	Liprin-beta-1;Ppfibp1	0.680886	0.00441634
	Q80UV9	Serine/threonine-protein kinase RIO1;Riok1	0.682189	0.00175789
	Q9JHT5	AMME syndrome candidate gene 1 protein homolog;Ammecr1	0.682426	0.00201074
	P05627	Signal peptide, CUB and EGF-like domain-containing protein 1;Scube1	0.68316	6.23692e-05
	Q569Z6	Sushi, nidogen and EGF-like domain-containing protein 1;Sned1	0.683238	0.00644519
	P70232	Membrane-associated guanylate kinase, WW and PDZ domain-containing protein 2;Magi2	0.683773	0.0060865
	Q4VGL6	Roquin;Rc3h1	0.684154	0.00224117
	P54823	cAMP response element-binding protein;Creb1	0.686226	0.00123271
	O35316	Myosin-XVIIIa;Myo18a	0.686857	0.00704754
	Q6PDN3	E3 ubiquitin-protein ligase Praja2;Pja2	0.688245	0.00757342
	Q640N1	Probable ATP-dependent RNA helicase DHX36;Dhx36	0.68852	0.000309848
	P35601	Speckle-type POZ protein;Spop	0.691001	0.00785443
	Q8CEG0	Pannexin-3;Panx3	0.69123	0.000161707
	Q9D8V0	Zinc finger CCHC domain-containing protein 6;Zcchc6	0.691677	0.0048565
	Q3URD3	Heparan sulfate glucosamine 3-O-sulfotransferase 3B1;Hs3st3b1	0.691755	0.00804708
	Q5UAK0	Alpha-2-macroglobulin-P;A2mp	0.691833	0.000525766
	Q9JMH9	Vigilin;Hdlbp	0.691972	0.00361571
	Q99PL5	B-cell lymphoma 6 protein homolog;Bcl6	0.693477	0.00107316
	Q8BFR4	Cell division cycle and apoptosis regulator protein 1;Ccar1	0.693548	0.0010014
	Q99JV5	StAR-related lipid transfer protein 4;Stard4	0.693748	0.00150199
	Q9D2X5	MAU2 chromatid cohesion factor homolog;Mau2	0.69375	0.00325336
	Q9D8C2	Estrogen receptor;Esr1	0.694479	0.0056007
	Q8CGP5	E3 ubiquitin-protein ligase NEDD4;Nedd4	0.695115	0.000388271
	Q4QQM5	Protein FAM73A;Fam73a	0.696142	0.00687652
	Q80WJ7	Protein LYRIC;Mtdh	0.696145	0.00131208
	P22437	Lymphoid enhancer-binding factor 1;Lef1	0.69844	0.00051824
	Q8CG48	E3 ubiquitin-protein ligase Topors;Topors	0.699448	0.00132841
	Q5SNZ0	Myosin light chain kinase, smooth muscle;Mylk	0.699913	0.00122307
	Q62440	Endoplasmin;Hsp90b1	0.700421	9.12412e-05
	Q7TNV0	Calcium/calmodulin-dependent protein kinase type 1D;Camk1d	0.700425	0.0049077
	Q01147	Zinc finger MYM-type protein 5;Zmym5	0.701205	0.0010014
	Q8K183	Paired mesoderm homeobox protein 1;Prrx1	0.701399	0.0010605
	Q80U04	Leucine-rich repeat neuronal protein 1;Lrrn1	0.702036	0.00540538
	Q8C4U3	Sodium- and chloride-dependent taurine and beta-alanine transporter;Slc6a6	0.702585	0.00031214
	Q62376	PITSLRE serine/threonine-protein kinase CDC2L1;Cdc2l1	0.704429	0.00126434
	Q6NZL8	Lactosylceramide alpha-2,3-sialyltransferase;St3gal5	0.704485	0.000485044
	Q8BW96	Transcription factor SOX-4;Sox4	0.706373	0.00790748
