# Supplementary material for: Dynamic Compression of Chondrocyte-Agarose Constructs Reveals New Candidate Mechanosensitive Genes
Source: PLoS One. 2012 May 17;7(5):e36964. doi: 10.1371/journal.pone.0036964 (PMC3355169; doi:10.1371/journal.pone.0036964)
Supplement: Data S4 — Results from DNA microarray analysis: modulated coding transcripts sorted by protein class (PANTHER analysis). (XLS) [file pone.0036964.s004.xls]

## Sheet: Feuil1
	PROTEIN ID	GENE NAME	PROTEIN CLASS 1	PROTEIN CLASS 2
TRANSCRIPTION FACTORS, DNA- , NUCLEIC ACID-, RNA-BINDING PROTEINS	Q9CUX1	52 kDa repressor of the inhibitor of the protein kinase;Prkrir	transcription factor activity	DNA binding
	P51827	AF4/FMR2 family member 3;Aff3	transcription factor activity	DNA binding
	P41183	B-cell lymphoma 6 protein homolog;Bcl6	transcription factor activity	DNA binding
	Q8K019	Bcl-2-associated transcription factor 1;Bclaf1	transcription factor activity	DNA binding
	Q01147	cAMP response element-binding protein;Creb1	transcription factor activity	DNA binding
	O35740	Cbp/p300-interacting transactivator 2;Cited2	transcription factor activity	DNA binding
	Q60765	Cyclic AMP-dependent transcription factor ATF-3;Atf3	transcription factor activity	DNA binding
	Q80U04	E3 ubiquitin-protein ligase Praja2;Pja2	transcription factor activity	DNA binding
	P08046	Early growth response protein 1;Egr1	transcription factor activity	DNA binding
	P08152	Early growth response protein 2;Egr2	transcription factor activity	DNA binding
	P19785	Estrogen receptor;Esr1	transcription factor activity	DNA binding
	Q70KY4	Forkhead box protein O6;Foxo6	transcription factor activity	DNA binding
	P09092	Homeobox protein Hox-A6;Hoxa6	transcription factor activity	DNA binding
	Q5UAK0	Mesoderm induction early response protein 1;Mier1	transcription factor activity	DNA binding
	Q60974	Nuclear receptor corepressor 1;Ncor1	transcription factor activity	DNA binding
	P12813	Nuclear receptor subfamily 4 group A member 1;Nr4a1	transcription factor activity	DNA binding
	P63013	Paired mesoderm homeobox protein 1;Prrx1	transcription factor activity	DNA binding
	P50580	Proliferation-associated protein 2G4;Pa2g4	transcription factor activity	DNA binding
	P13346	Protein fosB;Fosb	transcription factor activity	DNA binding
	P01101	Proto-oncogene protein c-fos;Fos	transcription factor activity	DNA binding
	Q9ESK9	RB1-inducible coiled-coil protein 1;Rb1cc1	transcription factor activity	DNA binding
	Q8CH25	SAFB-like transcription modulator;Sltm	transcription factor activity	DNA binding
	Q63918	Serum deprivation-response protein;Sdpr	transcription factor activity	DNA binding
	Q9Z104	SWI/SNF-related matrix-associated actin-dependent regulator of chromatin subfamily E member 1-related;Hmg20b	transcription factor activity	DNA binding
	P37242	Thyroid hormone receptor beta;Thrb	transcription factor activity	DNA binding
	Q569Z6	Thyroid hormone receptor-associated protein 3;Thrap3	transcription factor activity	DNA binding
	P05627	Transcription factor AP-1;Jun	transcription factor activity	DNA binding
	P09450	Transcription factor jun-B;Junb	transcription factor activity	DNA binding
	P54843	Transcription factor Maf;Maf	transcription factor activity	DNA binding
	Q06831	Transcription factor SOX-4;Sox4	transcription factor activity	DNA binding
	Q80UV9	Transcription initiation factor TFIID subunit 1;Taf1	transcription factor activity	DNA binding
	Q62440	Transducin-like enhancer protein 1;Tle1	transcription factor activity	DNA binding
	Q9EQN3	TSC22 domain family protein 4;Tsc22d4	transcription factor activity	DNA binding
	Q3TIV5	Zinc finger CCCH domain-containing protein 15;Zc3h15	transcription factor activity	DNA binding
	Q3U2E2	Zinc finger MYM-type protein 5;Zmym5	transcription factor activity	DNA binding
	Q9R020	Zinc finger Ran-binding domain-containing protein 2;Zranb2	transcription factor activity	DNA binding
	Q8CGP5	Histone H2A type 1-F;Hist1h2af		DNA binding
	Q8CGP7	Histone H2A type 1-K;Hist1h2ak		DNA binding
	P27790	Major centromere autoantigen B;Cenpb		DNA binding
	Q6PR54	Telomere-associated protein RIF1;Rif1		DNA binding
	Q9JIX8	Apoptotic chromatin condensation inducer in the nucleus;Acin1		nucleic acid binding
	Q9Z277	Bromodomain adjacent to zinc finger domain protein 1B;Baz1b		nucleic acid binding
	Q7SIG6	Development and differentiation-enhancing factor 2;Ddef2		nucleic acid binding
	O88508	DNA (cytosine-5)-methyltransferase 3A;Dnmt3a		nucleic acid binding
	Q8R418	Endoribonuclease Dicer;Dicer1		nucleic acid binding
	P23116	Eukaryotic translation initiation factor 3 subunit A;Eif3a		nucleic acid binding
	Q8R1B4	Eukaryotic translation initiation factor 3 subunit C;Eif3c		nucleic acid binding
	Q66JS6	Eukaryotic translation initiation factor 3 subunit J;Eif3j		nucleic acid binding
	P27782	Lymphoid enhancer-binding factor 1;Lef1		nucleic acid binding
	Q569Z5	Probable ATP-dependent RNA helicase DDX46;Ddx46		nucleic acid binding
	P54823	Probable ATP-dependent RNA helicase DDX6;Ddx6		nucleic acid binding
	Q8VHK9	Probable ATP-dependent RNA helicase DHX36;Dhx36		nucleic acid binding
	Q7TNV0	Protein DEK;Dek		nucleic acid binding
	Q6ZPV2	Putative DNA helicase INO80 complex homolog 1;Ino80		nucleic acid binding
	Q8CG48	Structural maintenance of chromosomes protein 2;Smc2		nucleic acid binding
	Q923W1	Trimethylguanosine synthase homolog;Tgs1		nucleic acid binding
	Q6PCX9	Tripartite motif-containing protein 37;Trim37		nucleic acid binding
	Q8BJ34	Limkain-b1;Lkap		RNA binding
	Q9DBG7	Signal recognition particle receptor subunit alpha;Srpr		RNA binding
	P22893	Tristetraproline;Zfp36		RNA binding
	Q6NV83	U2-associated protein SR140;Sr140		RNA binding
	Q8VDJ3	Vigilin;Hdlbp		RNA binding
	Q9D994	WD repeat-containing protein 38;Wdr38		RNA binding
KINASES, PHOSPHATASES	Q80UV9	Transcription initiation factor TFIID subunit 1;Taf1	kinase activity	acetyltransferase
	O54804	Choline kinase alpha;Chka	kinase activity	kinase
	Q8K183	Pyridoxal kinase;Pdxk	kinase activity	kinase
	Q9JLB2	MAGUK p55 subfamily member 5;Mpp5	kinase activity	nucleotide kinase
	Q9WVQ1	Membrane-associated guanylate kinase, WW and PDZ domain-containing protein 2;Magi2	kinase activity	nucleotide kinase
	Q69ZA1	Cell division cycle 2-like protein kinase 5;Cdc2l5	kinase activity	protein kinase
	Q6PDN3	Myosin light chain kinase, smooth muscle;Mylk	kinase activity	protein kinase
	P24788	PITSLRE serine/threonine-protein kinase CDC2L1;Cdc2l1	kinase activity	protein kinase
	P70335	Rho-associated protein kinase 1;Rock1	kinase activity	protein kinase
	P51954	Serine/threonine-protein kinase Nek1;Nek1	kinase activity	protein kinase
	Q61136	Serine/threonine-protein kinase PRP4 homolog;Prpf4b	kinase activity	protein kinase
	Q922Q2	Serine/threonine-protein kinase RIO1;Riok1	kinase activity	protein kinase
	Q9CUX1	52 kDa repressor of the inhibitor of the protein kinase;Prkrir	kinase inhibitor activity	transcription factor
	Q3U2E2	Zinc finger MYM-type protein 5;Zmym5	kinase inhibitor activity	transcription factor
	Q5SNZ0	Girdin;Ccdc88a	kinase regulator activity	membrane traffic protein
	Q8BUK6	Protein Hook homolog 3;Hook3	kinase regulator activity	membrane traffic protein
	P13595	Neural cell adhesion molecule 1;Ncam1	phosphatase activity	immunoglobulin receptor superfamily
	P70232	Processed neural cell adhesion molecule L1-like protein;Chl1	phosphatase activity	immunoglobulin receptor superfamily
	P06800	Leukocyte common antigen;Ptprc	phosphatase activity	receptor
	P35235	Tyrosine-protein phosphatase non-receptor type 11;Ptpn11	phosphatase activity	receptor
RECEPTORS,RECEPTOR-BINDING PROTEINS	Q6SJQ0	CMRF35-like molecule 8;Cd300a	receptor activity	immunoglobulin receptor superfamily
	P13595	Neural cell adhesion molecule 1;Ncam1	receptor activity	immunoglobulin receptor superfamily
	P70232	Processed neural cell adhesion molecule L1-like protein;Chl1	receptor activity	immunoglobulin receptor superfamily
	P28653	Biglycan;Bgn	receptor activity	receptor
	Q64449	C-type mannose receptor 2;Mrc2	receptor activity	receptor
	Q6GU68	Immunoglobulin superfamily containing leucine-rich repeat protein;Islr	receptor activity	receptor
	Q61809	Leucine-rich repeat neuronal protein 1;Lrrn1	receptor activity	receptor
	P06800	Leukocyte common antigen;Ptprc	receptor activity	receptor
	Q8K1S3	Netrin receptor UNC5B;Unc5b	receptor activity	receptor
	Q9WUP0	Receptor activity-modifying protein 2;Ramp2	receptor activity	receptor
	Q99PL5	Ribosome-binding protein 1;Rrbp1	receptor activity	receptor
	Q9DBG7	Signal recognition particle receptor subunit alpha;Srpr	receptor activity	receptor
	P15306	Thrombomodulin;Thbd	receptor activity	receptor
	P35235	Tyrosine-protein phosphatase non-receptor type 11;Ptpn11	receptor activity	receptor
	Q80VD1	Protein FAM98B;Fam98b	receptor activity	transporter
	Q149J3	Frizzled homolog 10;Fzd10	receptor activity; receptor binding	receptor
	Q70E20	Sushi, nidogen and EGF-like domain-containing protein 1;Sned1	receptor activity; receptor binding	membrane-bound signaling molecule
	Q9D8C2	Tetraspanin-13;Tspan13	receptor activity; receptor binding	membrane-bound signaling molecule
	Q6GQT1	Alpha-2-macroglobulin-P;A2mp	receptor binding	cytokine
	P18406	Protein CYR61;Cyr61	receptor binding	growth factor
	Q8BH34	Semaphorin-3D;Sema3d	receptor binding	membrane-bound signaling molecule
	P21237	Brain-derived neurotrophic factor;Bdnf	receptor binding	neurotrophic factor
	P47932	Relaxin A chain;Rln1	receptor binding	peptide hormone
	Q8C4U3	Secreted frizzled-related protein 1;Sfrp1	receptor binding	signaling molecule
	P56726	Smoothened homolog;Smo	receptor binding	signaling molecule
